# Supplementary material for: Genomic and metagenomic insights into the microbial community of a thermal spring
Source: Microbiome. 2019 Jan 23;7:8. doi: 10.1186/s40168-019-0625-6 (PMC6343286; doi:10.1186/s40168-019-0625-6)
Supplement: Supplementary file 1 — Table S1. Assembly statistics and taxonomy for each genome sequenced. (XLSX 18 kb) [file 40168_2019_625_MOESM1_ESM.xlsx]

## Sheet: Sheet1
Supplementary Table 1 - Assembly statistics and taxonomy for each genome sequenced
Isolate/MAG	Genome	# contigs	Largest contig	Total length	N50	GC (%)	Taxonomy	Source
Isolate	1F27F7B	57	353 342	5 004 221	161 705	66.92	Sphingomonas elodea	Spring
	2FB	126	217 256	6 310 555	97 840	65.61	Hydrogenophaga sp.	Spring
	2FC	132	246 478	4 772 768	73 320	68.22	Comamonadaceae unclassified	Spring
	2FD	281	226 280	4 744 911	31 086	68.17	Comamonadaceae unclassified	Spring
	2FE	21	1 101 687	4 149 569	292 677	62.07	Pseudomonas sp.	Spring
	2FG	37	403 073	4 232 709	202 316	62.48	Pseudomonas sp.	Spring
	2FH	84	320 204	4 780 990	110 552	68.23	Comamonadaceae unclassified	Spring
	2FI	43	501 241	4 068 508	134 015	69.34	Microbacterium sp.	Spring
	2PA	88	324 801	4 358 989	107 649	67.97	Xanthomonadaceae unclassified	Hydra2
	2PB*	72	404 275	4 355 798	129 179	67.99	Xanthomonadaceae unclassified	Hydra2
	2PC	785	63 535	5 977 910	10 831	68.07	-	Hydra2
	2PD	53	395 120	3 580 407	112 744	64.59	Sphingopyxis unclassified	Hydra2
	2PF	95	264 046	4 184 423	74 767	66.07	Caldimonas manganoxidans	Hydra2
	2SA	114	267 031	3 929 811	57 528	68.11	Brevibacterium unclassified	Storage Tank
	2SB	174	194 043	6 983 185	70 833	63.05	Cupriavidus unclassified	Storage Tank
	2SD	29	844 137	6 265 085	437 522	66.51	Chelatococcus sp.	Storage Tank
	2SF*	672	171 526	6 459 857	15 961	68.74	-	Storage Tank
	2SG	111	257 526	4 263 368	75 677	67.71	Sphingomonas melonis	Storage Tank
	2SH	41	985 126	5 937 755	574 756	34.77	Bacillus unclassified	Storage Tank
	2SI	58	275 570	2 971 233	134 527	70.17	Kocuria unclassified	Storage Tank
	2VB	60	456 408	4 916 511	169 219	36.83	Chryseobacterium gleum	Bathtub
	2VD	692	56 739	6 398 739	14 377	66.31	Pseudomonas unclassified	Bathtub
	2VL	22	956 228	4 590 555	560 177	55.85	Enterobacter cancerogenus	Bathtub
	3F27E9-B	81	279 737	5 000 606	106 950	66.91	Sphingomonas elodea	Spring
	3F27F6	16	1 882 528	5 704 709	1 143 834	63.82	Rudaea cellulosilytica	Spring
	3F27F9	76	659 023	4 572 148	181 032	64.35	Sphingomonas echinoides	Spring
	3FA27C10	115	227 346	4 007 010	77 846	69.91	Microbacteriaceae unclassified	Spring
	3FA27D7	59	928 211	6 383 259	269 248	63.13	Hoeflea sp.	Spring
	3P27C6	123	244 995	4 007 461	58 341	69.91	Microbacteriaceae unclassified	Hydra2
	3P27F8	43	521 813	4 066 689	228 498	64.75	Sphingomonas phyllosphaerae	Hydra2
	3P27G3	70	829 754	7 558 681	195 605	67.08	Variovorax paradoxus	Hydra2
	3P27G6	76	947 889	7 363 057	262 341	63.53	Mesorhizobium unclassified	Hydra2
	3PA37B6	225	312 331	7 085 543	77 842	65.7	Pseudomonas unclassified	Hydra2
	3PA37C10	65	354 394	5 303 674	156 333	63.74	Ralstonia unclassified	Hydra2
	3R27B10	233	134 538	4 541 613	36 245	66.19	Sphingomonadaceae unclassified	Bathtub
	3R27C2-B	136	185 135	4 586 433	62 477	66.83	Caulobacter vibrioides	Bathtub
	3R27C6	53	492 744	5 063 652	200 820	64.92	Sphingomonadaceae unclassified	Bathtub
	3R27E2-A	92	259 260	4 511 661	91 335	66.31	Sphingomonadaceae unclassified	Bathtub
	3R27F9-B	140	164 022	3 395 468	44 625	71.16	Microbacteriaceae unclassified	Bathtub
	3S27E2*	883	113 906	12 338 189	23 093	62.9	-	Bathtub
	4M9327F10	151	532 952	9 157 590	119 189	62.39	Burkholderia unclassified	Spring
	4M9327G5	259	193 837	9 084 411	67 641	66.08	Burkholderia unclassified	Spring
	4NA327B6	144	307 289	8 822 462	105 783	66.32	Burkholderia unclassified	Spring
	4NA327C10	149	386 290	9 148 538	144 438	66.09	Burkholderia unclassified	Spring
	4NA327C6	123	386 265	8 821 787	145 329	66.32	Burkholderia unclassified	Spring
	4NA327D5	76	280 779	6 100 400	148 563	63.47	Ralstonia sp.	Spring
	4NA327F11	57	313 015	2 979 209	141 492	70.19	Microbacterium unclassified	Spring
	A	69	359 553	4 356 548	136 647	64.28	Sphingomonadaceae unclassified	Spring
	ALPHA1B1	103	257 924	5 205 009	138 224	67.97	Gordonia terrae	Bathtub
	ALPHA2A	172	170 131	5 192 981	54 808	67.97	Gordonia terrae	Bathtub
	ALPHA2B	91	418 053	6 000 516	116 535	68.72	Comamonadaceae unclassified	Bathtub
	B	169	299 553	5 661 235	103 162	53.18	Chitiniphilus shinanonensis	Spring
	Beta	55	572 392	4 163 773	177 772	68.07	Microbacterium unclassified	Bathtub
	C2	46	463 343	5 810 863	259 390	67.66	Burkholderiales unclassified	Spring
	D	123	382 080	6 122 422	103 238	63.46	Pseudomonas pseudoalcaligenes	Spring
	Delta	45	510 413	4 343 939	215 468	64.28	Sphingomonadaceae unclassified	Bathtub
	E	16	2 476 324	4 181 795	2 476 324	39.25	Bacillus macauensis	Hydra2
	F	10	1 566 359	4 743 120	1 237 622	65.61	Pseudomonas alcaligenes	Hydra2
	G	95	433 747	6 569 479	129 918	59.03	Pseudomonas sp.	Storage Tank
	GAMMA	424	85 112	5 343 688	20 256	67.83	Gordonia terrae	Bathtub
	H2N5002	25	1 005 814	4 279 216	578 641	46.05	Bacillus sp.	Hydra2
	J	51	592 589	2 499 885	130 420	32.56	Staphylococcus pasteuri	Storage Tank
	K	155	258 975	5 190 738	69 850	67.97	Gordonia terrae	Spring
	L1A1	111	371 089	5 445 337	90 934	67.91	Methylobacterium unclassified	Hydra2
	L1A2A	71	304 809	3 706 829	104 438	64.7	Sphingopyxis unclassified	Hydra2
	L1B	7	988 530	2 375 709	545 180	58.69	Methylobacillus flagellatus	Hydra2
	L2B	28	378 808	2 174 619	146 263	31.36	Staphylococcus hominis	Hydra2
	O	70	309 661	4 164 040	135 427	68.07	Microbacterium unclassified	Hydra2
	P	24	908 277	4 018 524	298 251	67.47	Xanthomonadaceae unclassified	Hydra2
	Q	71	499 336	5 685 607	130 315	68.46	Rhodococcus triatomae	Storage Tank
	U	20	929 879	2 378 956	831 054	32.74	Staphylococcus capitis	Hydra2
	X1A	48	1 067 269	7 105 098	251 891	62.78	Rhizobiales unclassified	Hydra2
	X2A1*	1 268	275 752	11 809 076	17 399	65.72	-	Hydra2
	X2B	113	198 440	2 568 704	49 335	70.57	Microbacteriaceae unclassified	Hydra2
	X2C	106	503 917	7 101 653	115 061	62.78	Rhizobiales unclassified	Hydra2
	Y	37	1 160 513	7 103 066	290 756	62.78	Rhizobiales unclassified	Storage Tank
	Z*	689	291 520	10 375 369	40 602	66.18	-	Spring
MAG	Bin_23_1_1	156	45 247	1 629 810	14 678	68.1067	Planctomycetales	Hydra
	Bin_29_2_1	117	58 686	1 963 949	21 771	47.4438	Nitrospira	Hydra
	Bin_21_1	386	44 783	2 942 360	9 932	37.8587	Nitrospira	Hydra
	Bin_37_8	49	79 344	1 319 296	34 716	47.6963	Planctomycetales	Hydra
	Bin_28_1_1	58	119 426	1 002 208	22 729	56.9593	Cand. Microgenomatus auricola	Hydra
	Bin_2_1_1	243	58 106	2 682 832	15 626	59.2012	gamma-Proteobacterium	Bathtub
	Bin_43	81	143 210	2 454 221	52 338	53.5201	Uliginosibacterium gangwonense	Bathtub
	Bin_34_1	145	48 569	1 632 300	15 980	52.9922	Nitrospira	Spring
	Bin_11_1	130	113 187	3 242 745	36 980	65.2862	Methylophylales	Spring
	Bin_31	263	43 950	2 310 702	11 115	63.3048	Planctomycetales	Hydra
	Bin_9_1	624	21 782	3 523 532	6 277	68.1497	Odyssella thessalonicensis	Hydra
	Bin_25_1_1	31	194 557	831 563	64 648	34.0409	CPR	Hydra
	Bin_16_1	553	34 027	3 903 614	8 590	45.9024	Methylobacter tundripaludum	Bathtub
	Bin_24_1	258	64 061	2 374 030	11 880	49.4643	Nitrospira	Hydra
	Bin_18_1	488	63 979	4 666 866	11 735	63.5397	Phycisphaera mikurensis	Hydra
	Bin_37_1_1	62	98 371	1 456 327	36 410	43.8989	Planctomycetales	Hydra
	Bin_44_1	121	33 238	1 137 048	11 468	51.9316	Archaea	Hydra
	Bin_40	169	15 461	929 156	5 910	50.4811	Cand. Microgenomatus auricola	Hydra
	Bin_46_1	105	30 410	723 012	8 334	46.3514	Unknown Bacterium	Hydra
	Bin_17_1	56	76 032	716 084	17 841	51.8649	CPR	Hydra
	Bin_14_1_1	468	37 996	3 451 481	9 333	48.0264	Chloroflexi	Bathtub
	Bin_29_1	125	14 243	539 966	4 467	52.0971	Nitrospira	Hydra
	Bin_32_2	100	31 904	827 289	10 801	51.692	CPR	Hydra
	Bin_6_1_1	236	51 330	1 880 304	11 253	50.1668	Nitrospira	Hydra
	Bin_8_1_1	383	28 123	2 540 399	7 626	43.2371	Unknown Planctomycetaceae	Hydra
	Bin_37_7	39	88 554	818 368	24 037	43.7138	CPR	Hydra
	Bin_32_1_1	153	16 713	752 344	5 127	47.247	CPR	Hydra
	Bin_15_1	571	26 971	3 348 150	6 834	62.7728	Methylocystis sp.	Hydra
	Bin_28_2_1	195	23 025	1 190 917	7 146	54.4903	Archaea	Hydra
	Bin_33_1	238	23 695	1 350 824	6 231	44.2804	Archaea	Hydra
