# Supplementary material for: Genomic and metagenomic insights into the microbial community of a thermal spring
Source: Microbiome. 2019 Jan 23;7:8. doi: 10.1186/s40168-019-0625-6 (PMC6343286; doi:10.1186/s40168-019-0625-6)
Supplement: Supplementary file 2 — Table S2. Number of 16S reads for each sampling site in each year. (XLSX 8 kb) [file 40168_2019_625_MOESM2_ESM.xlsx]

## Sheet: Sheet1
Supplementary Table 2 - Number of 16S reads for each sampling site in each year
	2016	2017
Hydra	749 597	816 413
Spring	661 460	734 501
Storage tank	886 946	331 198
Bathtub	160 467	554 985
