# Supplementary material for: Genomic and metagenomic insights into the microbial community of a thermal spring
Source: Microbiome. 2019 Jan 23;7:8. doi: 10.1186/s40168-019-0625-6 (PMC6343286; doi:10.1186/s40168-019-0625-6)
Supplement: Supplementary file 4 — Table S3. Statistics regarding NGS output and bioinformatic pipeline used for assembling isolate genomes. (XLSX 21 kb) [file 40168_2019_625_MOESM4_ESM.xlsx]

## Sheet: Sheet1
Supplementary table 3 - Statistics regarding NGS output and bioinformatic pipeline used for assemble isolates genomes
Sample_name	raw_reads					trimmed reads							Quast
	reads	len	len mean	len stdev	len min	reads	len	len mean	len stdev	len min	Trimmed reads	Trimmed reads %	# contigs	Largest contig	Total length	GC (%)	N50	N75	L50	L75
E_S6	665024	301	157.235	75.8662	35	661534	301	154.071	72.3643	20	3490	0.5	16	2476324	4181795	39.25	2476324	264173	1	3
F_S20	2650728	301	278561	44.3261	35	2598322	301	248.475	54.8153	20	52406	2	10	1566359	4743120	65.61	1237622	518557	2	4
3F27F6_S3	547009	301	243.114	75.4584	35	533261	301	226.554	72.6457	20	13748	2.5	16	1882528	5704709	63.82	1143834	481017	2	5
U_S11	1282024	301	166.187	75.1588	35	1276942	301	163.926	72.848	20	5082	0.4	20	929879	2378956	32.74	831054	183126	2	3
H2N5002_S38	393348	301	218.445	82.8037	35	387350	301	205.11	77.0398	20	5998	1.5	25	1005814	4279216	46.05	578641	232529	3	6
2SH_S9	433678	301	233.905	76.3615	35	428226	301	226.879	74.2043	20	5452	1.3	41	985126	5937755	34.77	574756	170120	4	9
2VL_S28	624839	301	258.243	63854	35	611411	301	241.047	63.5365	20	13428	2.1	22	956228	4590555	55.85	560177	307260	3	6
L1B_S13	714076	301	234.767	76.9041	35	700592	301	222.974	73.5972	20	13484	1.9	7	988530	2375709	58.69	545180	533320	2	3
2SD_S12	1641255	301	244.001	72.7921	35	1603268	301	226.659	70.1265	20	37987	2.3	29	844137	6265085	66.51	437522	236029	6	11
P_S11	917487	301	248.138	72.8308	35	894662	301	229.333	70.8253	20	22825	2.5	24	908277	4018524	67.47	298251	169665	5	9
2FE_S15	589634	301	239.078	75.2202	35	575320	301	225.892	72.4055	20	14314	2.4	21	1101687	4149569	62.07	292677	144686	4	10
Y_S23	572020	301	264.079	56.7129	35	554196	301	247.188	58.2293	20	17824	3.1	37	1160513	7103066	62.78	290756	208017	6	14
3FA27D7_S4	400630	301	236943	76.6782	35	393681	301	219.73	72.6055	20	6949	1.7	59	928211	6383259	63.13	269248	117820	7	17
3P27G6_S45	472122	301	228.535	78.0071	35	464202	301	215.039	73.8165	20	7920	1.7	76	947889	7363057	63.53	262341	119364	9	19
C2_S34	2917937	301	248.786	70.5484	35	2839260	301	228.991	68.6304	20	78677	2.7	46	463343	5810863	67.66	259390	133828	9	17
X1A_S7	758725	301	182.749	79.3107	35	753672	301	175.531	73.7652	20	5053	0.7	48	1067269	7105098	62.78	251891	145688	7	16
3P27F8_S28	545033	301	236792	77.8917	35	530422	301	221.458	74.2892	20	14611	2.7	43	521813	4066689	64.75	228498	125599	7	13
Delta_S7	704319	301	257.243	64.0666	35	683527	301	239.974	63.738	20	20792	3	45	510413	4343939	64.28	215468	83234	7	14
2FG_S30	381386	301	264.855	54.7003	35	374752	301	247.501	56.644	20	6634	1.7	37	403073	4232709	62.48	202316	157768	8	13
3R27C6_S26	628287	301	235.726	77578	35	612022	301	220.22	74.0629	20	16265	2.6	53	492744	5063652	64.92	200820	109068	9	18
3P27G3_S37	833560	301	241.851	75.8757	35	812224	301	225.603	72.8068	20	21336	2.6	70	829754	7558681	67.08	195605	121383	13	26
3F27F9_S25	1188424	301	237.912	76752	35	1156617	301	222.029	73.2642	20	31807	2.7	76	659023	4572148	64.35	181032	100900	8	17
Beta_S18	472884	301	244.587	74.1922	35	458587	301	228.347	71.7244	20	14297	3	55	572392	4163773	68.07	177772	72472	8	18
2VB_S16	972312	301	209.256	81.4181	35	959449	301	203.04	78.2106	20	12863	1.3	60	456408	4916511	36.83	169219	82111	9	20
1F27F7B_S24	535432	301	279.707	45.8331	35	512137	301	257.759	53.8716	20	23295	4.4	57	353342	5004221	66.92	161705	96934	11	20
3PA37C10_S5	375014	301	233.705	78.5491	35	367032	301	216.069	73.763	20	7982	2.1	65	354394	5303674	63.74	156333	99062	11	21
4NA327D5_S35	320160	301	239.301	74745	35	313455	301	223.17	70.8817	20	6705	2.1	76	280779	6100400	63.47	148563	73409	16	31
L2B_S33	394286	301	219.79	78.8628	35	387917	301	214.675	76.8256	20	6369	1.6	28	378808	2174619	31.36	146263	87314	5	10
4NA327C6_S27	454764	301	279.673	45.5408	35	428035	301	258.132	52.9546	20	26729	5.9	123	386265	8821787	66.32	145329	74165	20	41
4NA327C10_S22	651997	301	238.228	77.3846	35	630408	301	221.394	73.9078	20	21589	3.3	149	386290	9148538	66.09	144438	70732	21	43
4NA327F11_S41	754891	301	255.152	69415	35	725803	301	231.631	69.1742	20	29088	3.9	57	313015	2979209	70.19	141492	78045	8	15
ALPHA1B1_S17	1324142	301	274196	48.5991	35	1289467	301	252.637	54.5568	20	34675	2.6	103	257924	5205009	67.97	138224	58211	14	29
A_S23	614308	301	264.402	57.5208	35	599613	301	238.91	60.151	20	14695	2.4	69	359553	4356548	64.28	136647	71786	11	23
O_S31	497741	301	270.011	52.5996	35	477123	301	246.036	57.1898	20	20618	4.1	70	309661	4164040	68.07	135427	63685	10	22
2SI_S14	1215402	301	250.381	69.6173	35	1185002	301	231.285	68.2792	20	30400	2.5	58	275570	2971233	70.17	134527	62142	8	16
2FI_S24	1019562	301	282.329	40.7115	35	986894	301	252.058	53.7658	20	32668	3.2	43	501241	4068508	69.34	134015	88175	9	18
J_S21	602012	301	193.354	79.8581	35	595620	301	187.839	76.2746	20	6392	1.1	51	592589	2499885	32.56	130420	87444	6	12
Q_S1	867320	301	227.969	77.7488	35	852321	301	212.74	73.109	20	14999	1.7	71	499336	5685607	68.46	130315	65363	11	25
G_S22	390907	301	263.891	54976	35	385214	301	245.523	56.6502	20	5693	1.5	95	433747	6569479	59.03	129918	83270	14	30
2PB_S19	1380821	301	264.029	56.2855	35	1356970	301	244.939	58.8165	20	23851	1.7	72	404275	4355798	67.99	129179	67034	10	23
4M9327F10_S19	648072	301	244.018	74.3713	35	633031	301	228.112	71.5001	20	15041	2.3	151	532952	9157590	62.39	119189	63857	23	49
ALPHA2B_S18	880176	301	278.745	44758	35	857017	301	255.482	52.9942	20	23159	2.6	91	418053	6000516	68.72	116535	64691	15	31
X2C_S44	313072	301	243.467	73.3417	35	303236	301	214.432	68.5374	20	9836	3.1	106	503917	7101653	62.78	115061	70396	20	39
2PD_S14	386106	301	279.569	47.2841	35	364681	301	252.057	56.6038	20	21425	5.5	53	395120	3580407	64.59	112744	53252	8	20
2FH_S9	1549651	301	243.426	74.7313	35	1510769	301	225.535	71.8138	20	38882	2.5	84	320204	4780990	68.23	110552	67321	14	29
2PA_S42	715241	301	265.957	60.0419	35	685560	301	243.935	62.6149	20	29681	4.1	88	324801	4358989	67.97	107649	55073	13	28
3F27E9-B_S40	365820	301	238.942	76.5012	35	356649	301	221.698	72.7171	20	9171	2.5	81	279737	5000606	66.91	106950	70009	15	28
4NA327B6_S6	481233	301	240.266	76.7393	35	467857	301	220.31	72.6309	20	13376	2.8	144	307289	8822462	66.32	105783	64286	26	52
L1A2A_S38	606906	301	211.836	75758	35	600785	301	201.638	71.1499	20	6121	1	71	304809	3706829	64.7	104438	42052	11	25
D_S1	322043	301	244205	74534	35	310839	301	229.914	72.1076	20	11204	3.5	123	382080	6122422	63.46	103238	51818	19	41
B_S8	647318	301	162.241	74.1268	35	642565	301	158.496	70.2882	20	4753	0.7	169	299553	5661235	53.18	103162	51859	18	36
2FB_S10	644552	301	243.217	72.1013	35	630374	301	229.191	69.69	20	14178	2.2	126	217256	6310555	65.61	97840	49713	24	46
3R27E2-A_S8	581876	301	241.179	76.2659	35	566472	301	224.491	73.2119	20	15404	2.6	92	259260	4511661	66.31	91335	50220	16	33
L1A1_S2	564245	301	235.609	77.4905	35	551364	301	218.563	73.5536	20	12881	2.3	111	371089	5445337	67.91	90934	43709	18	40
3FA27C10_S20	530531	301	245.423	73.6987	35	513378	301	229.055	71.5394	20	17153	3.2	115	227346	4007010	69.91	77846	34047	17	35
3PA37B6_S36	298847	301	240.19	76.0474	35	291630	301	224.096	73.0004	20	7217	2.4	225	312331	7085543	65.7	77842	38298	28	60
2SG_S26	327599	301	271.371	51793	35	318358	301	246.668	57.3643	20	9241	2.8	111	257526	4263368	67.71	75677	35670	18	38
2PF_S16	439282	301	254.439	69.4388	35	424406	301	236.003	68.7467	20	14876	3.4	95	264046	4184423	66.07	74767	39433	17	36
2FC_S35	487979	301	253.459	69.5032	35	468813	301	232.258	68.4635	20	19166	3.9	132	246478	4772768	68.22	73320	38885	22	43
2SB_S27	334713	301	275.945	47.4616	35	323372	301	256.598	53.0934	20	11341	3.4	174	194043	6983185	63.05	70833	41626	31	63
K_S29	450319	301	280.662	42.7803	35	439506	301	251.304	54.4448	20	10813	2.4	155	258975	5190738	67.97	69850	37608	23	47
4M9327G5_S15	457157	301	249.815	71.9993	35	438797	301	221.775	69.5871	20	18360	4	259	193837	9084411	66.08	67641	34747	42	86
3R27C2-B_S2	762091	301	230.067	79.5279	35	748259	301	216.314	75.3715	20	13832	1.8	136	185135	4586433	66.83	62477	37571	23	46
3P27C6_S39	441861	301	252.672	70.5381	35	425832	301	230.959	69.5672	20	16029	3.6	123	244995	4007461	69.91	58341	33647	20	42
2SA_S37	241566	301	272.427	54.9261	35	230485	301	248.777	59.4787	20	11081	4.6	114	267031	3929811	68.11	57528	33767	19	41
ALPHA2A_S5	285672	301	234.124	77.9297	35	279786	301	218.839	73.9611	20	5886	2.1	172	170131	5192981	67.97	54808	30759	29	61
X2B_S36	161919	301	265.644	62.7293	35	153858	301	237.929	65.0163	20	8061	5	113	198440	2568704	70.57	49335	20504	15	34
3R27F9-B_S12	327278	301	253.105	70.71	35	316318	301	227.196	69.6423	20	10960	3.3	140	164022	3395468	71.16	44625	21802	22	51
Z_S29	1251504	301	259.824	59.9983	35	1218077	301	242.845	60.9822	20	33427	2.7	689	291520	10375369	66.18	40602	13633	50	164
3R27B10_S13	203489	301	246.923	73.5841	35	195099	301	225.939	71.4259	20	8390	4.1	233	134538	4541613	66.19	36245	17795	41	85
2FD_S25	214647	301	288738	33.1497	35	207240	301	261.442	49.5334	20	7407	3.5	281	226280	4744911	68.17	31086	15322	39	93
3S27E2-A_S17	442561	301	228.441	79.1846	35	430140	301	215.736	75.202	20	12421	2.8	883	113906	12338189	62.9	23093	12907	162	340
GAMMA_S3	162402	301	238244	75.0355	35	157785	301	223.074	71.6139	20	4617	2.8	424	85112	5343688	67.83	20256	11675	82	169
X2A1_S32	856496	301	266.016	54.8542	35	824766	301	245.005	57.6115	20	31730	3.7	1268	275752	11809076	65.72	17399	6602	96	394
2SF_S43	616924	301	247.027	72.8946	35	599614	301	226.863	70.7415	20	17310	2.8	672	171526	6459857	68.74	15961	7583	84	236
2VD_S39	276270	301	193.862	77.7538	35	272839	301	176.488	67.114	20	3431	1.2	692	56739	6398739	66.31	14377	8246	134	281
2PC_S10	140737	301	263.487	59.8895	35	132651	301	244.692	61.4013	20	8086	5.7	785	63535	5977910	68.07	10831	6238	167	350
