# Supplementary material for: Genomic and metagenomic insights into the microbial community of a thermal spring
Source: Microbiome. 2019 Jan 23;7:8. doi: 10.1186/s40168-019-0625-6 (PMC6343286; doi:10.1186/s40168-019-0625-6)
Supplement: Supplementary file 5 — Table S4. Statistics regarding MAGs taxonomy and genome quality as defined in Parks et al. (XLSX 22 kb) [file 40168_2019_625_MOESM5_ESM.xlsx]

## Sheet: Sheet1
Supplementary Table 4 - Statistics regarding MAGs taxonomy and genome quality as defined in Parks et al.
	MAG statistics													Avg. coverage among metagenomes				% Fragments mapping (sample-wise)				Acc.no.
MAG	Tot length	# contigs	N50	% GC	% complete	% redundant	S-score	16S	23S	5S	#tRNA	Quality	Taxonomy*	Hydra	Spring	Stor. tank	Bathtub	Hydra	Spring	Stor. tank	Bathtub
Bin_23_1_1	1629810	156	14678	68.1067	92.4143	0.719424	88.8172	0	0	0	17	M	Planctomycetales	23.9727	2.44137	2.6691	2.97351	1.60429	0.256001	0.388227	0.225788	SAMN08774411
Bin_29_2_1	1963949	117	21771	47.4438	94.9323	1.8303	85.7808	0	0	0	16	M	Nitrospira	31.114	0.557942	0.624048	1.10991	1.6578	0.0465807	0.0722686	0.0671011	SAMN08774417
Bin_21_1	2942360	386	9932	37.8587	94.1811	1.8303	85.0296	0	0	0	17	M	Nitrospira	49.4614	0.00830389	0.00973789	0.0107393	8.15911	0.00214635	0.00349138	0.00201011	SAMN08774410
Bin_37_8	1319296	49	34716	47.6963	88.4257	0.719424	84.8286	0	0	0	14	M	Planctomycetales	37.5106	0.0167519	0.0226692	0.0287854	1.02329	0.000716062	0.00134412	0.000891012	SAMN08774426
Bin_28_1_1	1002208	58	22729	56.9593	83.686	0	83.686	0	0	0	19	M	Cand. Microgenomatus auricola	42.5592	0.00947868	0.0120792	0.0187726	1.17916	0.000411498	0.0007274	0.000590159	SAMN08774414
Bin_2_1_1	2682832	243	15626	59.2012	98.2014	2.94118	83.4956	0	0	0	20	M	gamma-Proteobacterium	0.0370367	0.015956	2.15106	26.4832	0.00389937	0.00263226	0.492234	3.16374	SAMN08774418
Bin_43	2454221	81	52338	53.5201	100	3.6606	81.697	0	0	0	17	M	Uliginosibacterium gangwonense	0.00290644	0.0044702	0.333225	32.9144	0.000163531	0.000394102	0.0407505	2.10132	SAMN08774428
Bin_34_1	1632300	145	15980	52.9922	96.4029	2.94118	81.697	0	0	1	19	M	Nitrospira	0.152267	15.9824	5.99688	6.40548	0.00954092	1.56916	0.816704	0.455408	SAMN08774423
Bin_11_1	3242745	130	36980	65.2862	99.2806	3.6606	80.9776	0	0	0	19	M	Methylophylales	0.0651153	16.2151	4.77724	9.20915	0.00466292	1.81943	0.743546	0.748275	SAMN08774404
Bin_31	2310702	263	11115	63.3048	86.1722	1.07914	80.7766	2	0	1	18	M	Planctomycetales	23.9984	1.45225	1.80026	1.97484	2.70055	0.256067	0.440312	0.252155	SAMN08774419
Bin_9_1	3523532	624	6277	68.1497	79.3694	0.359712	77.5709	0	0	0	14	M	Odyssella thessalonicensis	16.6243	0.379179	0.540862	0.998008	4.42175	0.158029	0.312675	0.301197	SAMN08774433
Bin_25_1_1	831563	31	64648	34.0409	84.4689	1.47059	77.116	1	2	0	20	M	CPR	51.923	0.0398477	0.0369298	0.0505454	1.10661	0.0013307	0.00171068	0.00122232	SAMN08774413
Bin_16_1	3903614	553	8590	45.9024	86.5002	2.15827	75.7088	0	0	0	17	M	Methylobacter tundripaludum	0.00220228	1.94734	6.22206	21.1468	0.000519115	0.71924	3.18773	5.65591	SAMN08774407
Bin_24_1	2374030	258	11880	49.4643	96.4029	4.73974	72.7042	0	0	0	19	M	Nitrospira	46.0174	3.39192	0.991571	1.15161	5.13913	0.593546	0.240684	0.145928	SAMN08774412
Bin_18_1	4666866	488	11735	63.5397	92.3826	4.02031	72.281	1	0	0	19	M	Phycisphaera mikurensis	21.6408	0.399667	0.594706	0.967176	4.54765	0.131599	0.271626	0.230613	SAMN08774409
Bin_37_1_1	1456327	62	36410	43.8989	77.5074	1.43885	70.3132	0	0	0	15	M	Planctomycetales	40.5295	0.0113852	0.0152968	0.0176195	1.33023	0.000585514	0.00109122	0.000656168	SAMN08774424
Bin_44_1	1137048	121	11468	51.9316	82.0988	2.46914	69.7531	0	0	1	13	M	Archaea	19.8324	0.00227158	0.0037309	0.00376268	1.02288	0.000183578	0.000418235	0.000220199	SAMN08774429
Bin_40	929156	169	5910	50.4811	70.9691	0.359712	69.1705	0	2	1	19	M	Cand. Microgenomatus auricola	16.6752	0.93638	1.37176	2.09505	1.20122	0.105693	0.214776	0.171243	SAMN08774427
Bin_46_1	723012	105	8334	46.3514	75.7088	1.47059	68.3559	0	0	0	15	M	Unknown Bacterium	32.2546	0.0185081	0.0270167	0.0408963	1.4436	0.00129795	0.00262811	0.00207685	SAMN08774430
Bin_17_1	716084	56	17841	51.8649	83.7177	3.30089	67.2133	1	3	2	17	M	CPR	77.5519	0.0954977	0.108603	0.264917	2.01645	0.00389072	0.00613753	0.00781576	SAMN08774408
Bin_14_1_1	3451481	468	9333	48.0264	90.584	4.708	67.044	2	1	3	20	H	Chloroflexi	0.00268436	3.53041	6.51632	18.8786	0.000535492	1.10352	2.82533	4.27315	SAMN08774405
Bin_29_1	539966	125	4467	52.0971	62.992	0	62.992	0	0	0	10	M	Nitrospira	81.8366	2.06196	2.00764	2.85767	4.36037	0.172146	0.232497	0.172764	SAMN08774416
Bin_32_2	827289	100	10801	51.692	65.5099	0.719424	61.9128	0	1	0	16	M	CPR	18.816	0.00767564	0.010554	0.0144249	0.802035	0.000512651	0.000977772	0.000697662	SAMN08774421
Bin_6_1_1	1880304	236	11253	50.1668	90.9437	5.81887	61.8493	0	0	0	19	M	Nitrospira	24.8416	0.0546723	0.0441642	0.0683487	2.50953	0.00865413	0.00969707	0.00783449	SAMN08774431
Bin_8_1_1	2540399	383	7626	43.2371	72.0165	2.19001	61.0664	0	0	0	19	M	Unknown Planctomycetaceae	19.2836	0.00668128	0.0053494	0.00707183	3.14813	0.00170909	0.00189813	0.00130997	SAMN08774432
Bin_37_7	818368	39	24037	43.7138	64.4943	0.719424	60.8972	0	0	1	17	M	CPR	26.952	0.0107134	0.00616241	0.010133	0.574416	0.00035777	0.000285458	0.000245042	SAMN08774425
Bin_32_1_1	752344	153	5127	47.247	75.7406	4.02031	55.639	0	0	0	16	M	CPR	17.1649	0.0136996	0.0168763	0.0389806	1.11943	0.00139993	0.00239216	0.00288451	SAMN08774420
Bin_15_1	3348150	571	6834	62.7728	80.4168	5.42742	53.2797	0	0	0	17	M	Methylocystis sp.	18.3478	0.0365332	0.0606569	0.145868	4.46567	0.0139325	0.0320876	0.0402835	SAMN08774406
Bin_28_2_1	1190917	195	7146	54.4903	76.5432	4.93827	51.8519	0	0	1	6	M	Archaea	17.9289	0.00520992	0.00705916	0.00635066	1.49023	0.000678536	0.00127529	0.000598943	SAMN08774415
Bin_33_1	1350824	238	6231	44.2804	81.4815	6.17284	50.6173	0	2	1	16	M	Archaea	17.7461	0.749948	0.916531	1.86221	1.8003	0.119211	0.20209	0.214358	SAMN08774422
*Archaea and CPR were inferred using anvi'o built-in single-copy gene set, all the others were inferred using phylophlan
