# Supplementary material for: Genomic and metagenomic insights into the microbial community of a thermal spring
Source: Microbiome. 2019 Jan 23;7:8. doi: 10.1186/s40168-019-0625-6 (PMC6343286; doi:10.1186/s40168-019-0625-6)
Supplement: Supplementary file 7 — Table S5. Gene families found to be significantly under- or overrepresented in the four sites genomes. (XLSX 12 kb) [file 40168_2019_625_MOESM7_ESM.xlsx]

## Sheet: Sheet1
Supplementary Table 5 - Gene families found to be significantly under- or over- represented in the four sites genomes.
Site	Gene	Annotation	# pos genom w gene	# neg genom w gene	# pos genom w/o gene	# neg genom w/o gene	Sensitivity	Specificity	Odds_ratio	Naive_p	Benj. Hoch. p
Hydra	05D70	Integrase catalytic subunit	1	22	45	34	2.17391	60.7143	0.0343434	2.72e-06	0.000466247
	05DIV	Catalyzes the conversion of acetaldehyde to acetyl-CoA, using NAD( ) and coenzyme A. Is the final enzyme in the meta- cleavage pathway for the degradation of aromatic compounds (By similarity)	1	20	45	36	2.17391	64.2857	0.04	1.36e-05	0.00110043
	05F9F	transposase	2	22	44	34	4.34783	60.7143	0.0702479	3.39e-05	0.00202213
	06FN3	tellurium resistance protein	0	16	46	40	0	71.4286	0	3.76e-05	0.00211322
	07QU8	transferase	2	21	44	35	4.34783	62.5	0.0757576	4e-05	0.00211322
	05EKF	replication	2	20	44	36	4.34783	64.2857	0.0818182	8.38e-05	0.00344628
	05WJ3	XRE family Transcriptional regulator	0	15	46	41	0	73.2143	0	8.66e-05	0.00353964
	05H37	Glyoxalase Bleomycin resistance protein	1	17	45	39	2.17391	69.6429	0.0509804	0.000140098	0.00456967
	06H6R	UPF0380 protein	0	14	46	42	0	75	0	0.000197508	0.00570035
	05D9G	High affinity	0	14	46	42	0	75	0	0.000197508	0.00570035
	0B849	gamma-glutamyltranspeptidase EC 2.3.2.2	0	13	46	43	0	76.7857	0	0.000212945	0.00599476
	05DF3	Catalyzes the retro-aldol cleavage of 4-hydroxy-2- oxopentanoate to pyruvate and acetaldehyde. Is involved in the meta-cleavage pathway for the degradation of aromatic compounds	3	21	43	35	6.52174	62.5	0.116279	0.00029922	0.00747398
	08RQ9	Cupin 2 Conserved Barrel Domain Protein	0	12	46	44	0	78.5714	0	0.000442115	0.00977847
	08RFA	Membrane	0	12	46	44	0	78.5714	0	0.000442115	0.00977847
	08Z3Z	AsnC family transcriptional regulator	0	12	46	44	0	78.5714	0	0.000442115	0.00977847
	05H0T	rifampin adp-ribosyl transferase	1	15	45	41	2.17391	73.2143	0.0607407	0.000626532	0.0117872
	05HWW	major facilitator superfamily	0	11	46	45	0	80.3571	0	0.000910696	0.0148942
	05E7D	unknown	0	11	46	45	0	80.3571	0	0.000910696	0.0148942
	05HTY	CopG domain protein DNA-binding	1	14	45	42	2.17391	75	0.0666667	0.00130134	0.0180583
	08QF4	unknown	1	14	45	42	2.17391	75	0.0666667	0.00130134	0.0180583
	05D6I	beta-mannosidase EC 3.2.1.25	2	16	44	40	4.34783	71.4286	0.113636	0.00140453	0.0181425
	05GJC	transfer protein trbl	5	21	41	35	10.8696	62.5	0.203252	0.00270784	0.0265488
	01TVQ	alkyl hydroperoxide reductase subunit C	2	15	44	41	4.34783	73.2143	0.124242	0.00274416	0.0265488
	08UP2	activator of Hsp90 ATPase	6	22	40	34	13.0435	60.7143	0.231818	0.0036799	0.0322413
	07RUN	Cytosolic protein	1	12	45	44	2.17391	78.5714	0.0814815	0.00538876	0.0384775
	05M65	Transcriptional regulator	1	12	45	44	2.17391	78.5714	0.0814815	0.00538876	0.0384775
	07QX2	oxidoreductase	4	17	42	39	8.69565	69.6429	0.218487	0.00745705	0.0482321
	07SAF	Xylose isomerase domain protein TIM barrel	4	17	42	39	8.69565	69.6429	0.218487	0.00745705	0.0482321
Spring	07SPN	AlaDh_PNT_C	16	16	12	58	57.1429	78.3784	4.83333	0.00146684	0.0110585
	05BZJ	Electron transfer flavoprotein	27	50	1	24	96.4286	32.4324	12.96	0.00169621	0.0119451
Storage tank	05CH6	catalase	10	44	0	48	100	52.1739	inf	0.00143053	1
	08ZHJ	Organic hydroperoxide resistance protein	10	48	0	44	100	47.8261	inf	0.00449647	1
	05F27	Major facilitator	10	48	0	44	100	47.8261	inf	0.00449647	1
	05DGU	Histone deacetylase	10	50	0	42	100	45.6522	inf	0.00486454	1
	16PDZ	Dehydrogenase	10	51	0	41	100	44.5652	inf	0.00528942	1
Bath tub	05F03	Provides the (R)-glutamate required for cell wall biosynthesis (By similarity)	18	60	0	24	100	28.5714	inf	0.0058683	0.666939
